# Supplementary material for: Influence of Palliative Care Qualifications on the Job Stress Factors of General Practitioners in Palliative Care: A Survey Study
Source: Int J Environ Res Public Health. 2022 Nov 5;19(21):14541. doi: 10.3390/ijerph192114541 (PMC9655917; doi:10.3390/ijerph192114541)
Supplement: Supplementary file 1 [file ijerph-19-14541-s001.zip]

Archive with 1 entries (1 files):
- ijerph-1963557-supplementary.pdf
